# Supplementary material for: An Inhibitor of Grp94 Inhibits OxLDL-Induced Autophagy and Apoptosis in VECs and Stabilized Atherosclerotic Plaques
Source: Front Cardiovasc Med. 2021 Dec 6;8:757591. doi: 10.3389/fcvm.2021.757591 (PMC8687133; doi:10.3389/fcvm.2021.757591)
Supplement: Supplementary file 2 [file Table_1.XLSX]

## Sheet: Sheet1
		Figure 1B
			nLDL	oxLDL	oxLDL	oxLDL	oxLDL
		HCP1(μM)	0	0	0.5	1	2
			100	56.297	77.0156	80.101	78.4695
			100	30	52.814	43.5866	47.3563
			100	32.9379	43.8323	49.3548	46.1464
			100	43.0783	51.2206	57.6808	57.3241
			100	42.6069	51.2206	57.6808	57.3241
			100	42.6069	51.2206	57.6808	57.3241
		Figure S3A
			Weeks	Control	Control	Control	Control	Control	Control	HCP1	HCP1	HCP1	HCP1	HCP1	HCP1
			28	34.45	35.42	34.45	33.92	34.3	31.35	38.33	35.6	34.92	32.42	32.41	31.22
			29	34.84	37	35.02	33.08	33.93	31.5	38.72	36.15	35	32.6	32.4	32.13
			30	34.93	36.7	35.38	33.46	33.45	31.4	38.55	35.55	34.77	32.33	32.32	31.22
			31	36	36.73	36.1	33.39	33.38	30.49	38.98	35.17	34.8	32.23	32.4	31.12
			32	35.72	36.78	35.1	34.1	34.13	30.51	38.03	34.26	33.62	32.72	33.11	31.75
			33	35.5	36.97	35.33	34.06	34.42	31.05	38.17	35.12	34.21	32.35	32.56	31.38
			34	34	35.14	36.63	34.2	33.24	34.36	37.25	35.09	33.83	32.3	32.51	32.7
			35	35.29	35.93	35.28	33.48	34.31	31.2	38.83	35.95	32.76	32.24	32.22	31.43
			36	35.55	36.09	35.85	34.23	34.84	31.34	38.44	36.68	31.69	31.99	32.07	32.59
		Figure S3B
			Heart			Liver			Spleen			Lung
			Control	HCP1		Control	HCP1		Control	HCP1		Control	HCP1
			0.524332	0.551139		5.51505	6.63275		0.323488	0.428458		0.580028	0.59539
			0.648656	0.514175		6.62732	5.49222		0.620393	0.341301		0.807703	0.584491
			0.826778	0.878671		6.4463	6.04937		0.527197	0.899009		0.645188	0.757341
			0.539877	0.739853		5.61204	9.61425		0.442886	0.540922		0.583991	0.739214
			0.577784	0.648071		4.99254	7.13261					0.632032	0.991074
			0.626037	0.576983		6.31142	5.48855					0.55201	0.753214
			Kidney			Brain			Pancreas			Thymus
			Control	HCP1		Control	HCP1		Control	HCP1		Control	HCP1
			1.35696	1.63752		1.57328	1.55935		0.940928	0.627981		0.0188418	0.0494719
			1.4946	1.24931		1.44084	1.5453		0.949848	0.726515		0.0755927	0.0322787
			1.89902	1.78154		1.59247	1.82543		0.828452	1.24395		0.0676452	0.0334715
			1.38533	1.74273		1.55302	1.68073		0.996786	0.678492		0.0259945	0.0707995
			1.4868	1.70991		1.51894	1.83487		0.894087	1.18776
			1.43586	1.48573		1.48054	1.69928		0.421506	0.747883
